# Supplementary material for: Electrolyte Concentration in Urine and Urinary Infection—Is There Any Relation?
Source: Biomedicines. 2025 Jan 21;13(2):253. doi: 10.3390/biomedicines13020253 (PMC11851737; doi:10.3390/biomedicines13020253)
Supplement: Supplementary file 1 [file biomedicines-13-00253-s001.zip]

Archive with 1 entries (1 files):
- biomedicines-3415384-supplementary.pdf
